# Supplementary material for: Daratumumab May Attenuate Cardiac Dysfunction Related to Carfilzomib in Patients with Relapsed/Refractory Multiple Myeloma: A Prospective Study
Source: Cancers (Basel). 2021 Oct 9;13(20):5057. doi: 10.3390/cancers13205057 (PMC8533991; doi:10.3390/cancers13205057)
Supplement: Supplementary file 1 [file cancers-13-05057-s001.zip]

Archive with 1 entries (1 files):
- cancers-1399845-supplementary-done.pdf
